# Supplementary material for: Composite mobile genetic elements disseminating macrolide resistance in Streptococcus pneumoniae
Source: Front Microbiol. 2015 Feb 9;6:26. doi: 10.3389/fmicb.2015.00026 (PMC4321634; doi:10.3389/fmicb.2015.00026)
Supplement: Supplementary file 1 [file DataSheet1.ZIP]

Archive with 9 entries (8 files):
- Supplementary Material/
- Supplementary Material/Data File S1.DOCX
- Supplementary Material/Data File S2.DOCX
- Supplementary Material/Data File S3.DOCX
- Supplementary Material/Data File S4.DOCX
- Supplementary Material/Figure S1.TIF
- Supplementary Material/Table S1.XLSX
- Supplementary Material/Table S2.XLSX
- Supplementary Material/Table S3.XLSX
