# Supplementary material for: Composite mobile genetic elements disseminating macrolide resistance in Streptococcus pneumoniae
Source: Front Microbiol. 2015 Feb 9;6:26. doi: 10.3389/fmicb.2015.00026 (PMC4321634; doi:10.3389/fmicb.2015.00026)
Supplement: Supplementary file 1 [file DataSheet1.ZIP › Supplementary Material/Table S1.XLSX]

## Sheet: Sheet1
GeneBank Accession No.	Strain	Year	Serotype	ST	CC	Collectiona	Source	MRME b	Resistance genes	chloramphenicol		clindamycin		erythromycin		tetracycline		Syndromes
										MICc	S/I/Rd	MIC	S/I/R	MIC	S/I/R	MIC	S/I/R
AIKK00000000	GA02714	1994	06A	376	2090	GA EIP	blood	Mega-1.I	mef(E), mel	=2	S	nd	nd	=4	R	<=0.25	S	healthy
AGQC00000000	NP127	1995	06A	376	2090	Nourti	carriage	Mega-1.I	mef(E), mel	dd	S	dd	S	dd	R	nd	S	pneumonia
AGQL00000000	N. carolina6A-23	1997	06A	376	2090	PMEN	unknown	Mega-1.I	mef(E), mel, cat	=3	R	0.19	S	=4	R	=0.5	S	menigitis, sinusitis
AILN00000000	GA14373	2000	06A	376	2090	GA EIP	blood	Mega-1.I	mef(E), mel	=4	S	=0.12	S	=4	R	<=2	S	bacteremia
AGPH00000000	GA17328	2000	06A	376	2090	GA EIP	blood	Mega-1.I	mef(E), mel	<=2	S	<=0.06	S	2	R	<=2	S	bacteremia
AILS00000000	GA17457	2000	19A	199	199	GA EIP	blood	Mega-1.I	mef(E), mel	=4	S	=0.25	S	=32	R	<=2	S	pneumonia
AGPN00000000	GA41437	2004	06A	376	2090	GA EIP	blood	Mega-1.I	mef(E), mel	<=2	S	=0.06	S	=1	R	<=2	S	pneumonia
ALCQ01000001	GA58581	2010	14	13slv	15	GA EIP	blood	Mega-2.II	mef(E), mel	=4	S	=0.06	S	=8	R	<=2	S	pneumonia
AGOT00000000	GA07643	1998	04	695	66	GA EIP	blood	Mega-1.II	mef(E), mel	<=2	S	=0.12	S	>16	R	<=0.25	S	bacteremia
AGPZ00000000	GA52306	2007	06C	3676	1379	GA EIP	blood	Mega-1.II	mef(E), mel	=4	S	=0.06	S	=4	R	<=2	S	menigitis
AIKH00000000	EU-NP04	2009	06C	1292	1379	Jain	carriage	Mega-1.II	mef(E), mel	dd	S	=0.06	S	=4	R	<=2	S	invasive
AIKL00000000	GA04175	1994	19A	199	199	GA EIP	blood	Mega-1.III	mef(E), mel	=2	S	<=0.06	S	=4	R	=0.5	S	healthy
ALCJ01000002	GA04672	1995	19A	199	199	GA EIP	blood	Mega-1.III	mef(E), mel	=2	S	<=0.06	S	=8	R	=0.5	S	bacteremia
ALCI01000002	GA17301	2000	09V	156	156	GA EIP	blood	Mega-1.III	mef(E), mel	<=2	S	<=0.06	S	=8	R	<=2	S	pneumonia
AFGB00000000	GA17570	2001	09V	156	156	GA EIP	blood	Mega-1.III	mef(E), mel	=4	S	=0.12	S	=8	R	<=2	S	n/a
AGPM00000000	GA41277	2004	19A	199	199	GA EIP	blood	Mega-1.III	mef(E), mel	<=2	S	=0.06	S	=4	R	<=2	S	pneumonia
AGOI00000000	GA44500	2005	19A	2269	199	GA EIP	blood	Mega-1.III	mef(E), mel	=4	S	=0.12	S	=16	R	<=2	S	bacteremia
AGOQ00000000	GA44378	2005	23F	81	81	GA EIP	blood	Mega-1.III	mef(E), mel, tet(M), cat	>8	R	=0.06	S	=8	R	>8	R	bacteremia
ALCY01000001	GA47562	2006	11A	62	62	GA EIP	blood	Mega-1.III	mef(E), mel	=4	S	=0.12	S	=8	R	<=2	S	bacteremia
AILD00000000	GA47760	2006	11A	62	62	GA EIP	blood	Mega-1.III	mef(E), mel	=4	S	=0.06	S	=16	R	<=2	S	pneumonia
AILA00000000	GA47522	2006	15C	199	199	GA EIP	blood	Mega-1.III	mef(E), mel	<=2	S	=0.12	S	=16	R	>8	R	menigitis, sinusitis, mastoiditis
AIJW00000000	EU-NP05	2009	15C	199	199	Jain	carriage	Mega-1.III	mef(E), mel	dd	S	=0.06	S	=8	R	<=2	S	invasive
AGQH00000000	EU-NP01	2009	19A	695	66	Jain	carriage	Mega-1.III	mef(E), mel	dd	S	=0.12	S	=16	R	<=2	S	invasive
ALCW01000001	GA62681	2011	15C	199	199	GA EIP	blood	Mega-1.III	mef(E), mel	=4	S	=0.06	S	=8	R	<=2	S	pneumonia
AFGT00000000	GA41317	2004	33F	2705	100	GA EIP	blood	Mega-1.IVb	mef(E), mel	=4	S	=0.12	S	=4	R	<=2	S	pneumonia
AILE00000000	GA49194	2006	33F	2705	100	GA EIP	blood	Mega-1.IVb	mef(E), mel	=4	S	=0.12	S	=8	R	<=2	S	pneumonia
AIKG00000000	EU-NP03	2009	33F	2705	100	Jain	carriage	Mega-1.IVb	mef(E), mel	dd	S	=0.06	S	=4	R	<=2	S	invasive
AIKI00000000	GA02254	1994	14	124	156	GA EIP	blood	Mega-1.Novel	mef(E), mel	=2	S	dd	S	=4	R	<=0.25	S	healthy
AGQG00000000	3063-00	1999	19F	652	320	EIP	blood	Mega-2 .II	mef(E), mel	=4	S	dd	S	=4	R	=1	S	invasive
AIKJ00000000	GA02270	1994	06A	1339	2090	GA EIP	blood	Mega-2.II	mef(E), mel	=2	S	dd	S	=8	R	<=0.25	S	healthy
AILJ00000000	GA02506	1994	06B	384	156	GA EIP	blood	Mega-2.II	mef(E), mel, tet(M)	=2	S	nd	nd	=4	R	=16	R	healthy
AIKM01000001	GA05248	1995	06B	384	156	GA EIP	blood	Mega-2.II	mef(E), mel, tet(M)	=2	S	<=0.06	S	=4	R	=1	S	bacteremia
ALCK01000002	GA04216	1995	06B	2150	156	GA EIP	blood	Mega-2.II	mef(E), mel, tet(M)	=2	S	<=0.06	S	=4	R	=1	S	bacteremia
AILH00000000	GA05578	1996	06B	2150	156	GA EIP	blood	Mega-2.II	mef(E), mel, tet(M)	=4	S	<=0.06	S	=4	R	=0.5	S	bronchitis
AGQJ00000000	GA08780	1997	09V	156	156	GA EIP	blood	Mega-2.II	mef(E), mel	<=2	S	=0.12	S	=16	R	<=0.25	S	pneumonia
AGOX00000000	GA13338	1999	14	13	15	GA EIP	blood	Mega-2.II	mef(E), mel	=4	S	=0.12	S	>16	R	<=1	S	bacteremia
ALCT01000001	GA17484	2000	35B	558	558	GA EIP	blood	Mega-2.II	mef(E), mel	<=2	S	=0.12	S	=32	R	<=2	S	pneumonia
AIKR00000000	GA18068	2001	04	695	66	GA EIP	blood	Mega-2.II	mef(E), mel	=4	S	=0.25	S	=32	R	<=2	S	pneumonia
AGOE00000000	GA16531	2001	06B	146	156	GA EIP	blood	Mega-2.II	mef(E), mel	=4	S	=0.12	S	=8	R	<=2	S	septic arthritis, knee
AGPK00000000	GA19077	2002	06A	1296	2090	GA EIP	blood	Mega-2.II	mef(E), mel	=4	S	=0.25	S	=32	R	<=2	S	menigitis
AILP00000000	GA40028	2002	07A	191	191	GA EIP	blood	Mega-2.II	mef(E), mel	=4	S	=0.25	S	=16	R	<=2	S	pneumonia
AGPP00000000	GA41688	2004	14	13	15	GA EIP	blood	Mega-2.II	mef(E), mel	=4	S	=0.12	S	=32	R	<=2	S	menigitis
AGOL00000000	GA41538	2004	06A	384	156	GA EIP	blood	Mega-2.II	mef(E), mel	<=2	S	=0.06	S	=4	R	<=2	S	pneumonia
ALCS00000000	GA19998	2004	19A	156	156	GA EIP	blood	Mega-2.II	mef(E), mel	=4	S	=0.25	S	=16	R	<=2	S	pneumonia
AIKZ00000000	GA41410	2004	19A	1339slv	2090	GA EIP	blood	Mega-2.II	mef(E), mel	<=2	S	<=0.03	S	=8	R	<=2	S	pneumonia
AGOA00000000	GA47033	2005	06C	4150	1379	GA EIP	blood	Mega-2.II	mef(E), mel	=4	S	=0.06	S	=4	R	<=2	S	pneumonia
AIKU00000000	GA43257	2005	19A	156	156	GA EIP	blood	Mega-2.II	mef(E), mel	<=2	S	=0.06	S	=4	R	<=2	S	pneumonia
AIJS00000000	GA43264	2005	19A	2270	2090	GA EIP	blood	Mega-2.II	mef(E), mel	<=2	S	=0.06	S	=8	R	<=2	S	pneumonia
AIKW00000000	GA44386	2005	19A	2382	2090	GA EIP	blood	Mega-2.II	mef(E), mel	<=2	S	=0.06	S	=8	R	<=2	S	pneumonia
AGOC00000000	GA44452	2005	19A	2541	single	GA EIP	blood	Mega-2.II	mef(E), mel	<=2	S	<=0.03	S	=8	R	<=2	S	pneumonia
AGOR00000000	GA44511	2005	19A	4464	156	GA EIP	blood	Mega-2.II	mef(E), mel	<=2	S	=0.06	S	=4	R	<=2	S	menigitis
AIKV00000000	GA44128	2005	23F	37	439	GA EIP	blood	Mega-2.II	mef(E), mel	<=2	S	=0.06	S	=8	R	<=2	S	pneumonia
AFGS00000000	GA47368	2006	19A	1339	2090	GA EIP	blood	Mega-2.II	mef(E), mel	=4	S	=0.12	S	=32	R	<=2	S	pneumonia
AGQD00000000	GA47751	2006	19A	2268	2090	GA EIP	blood	Mega-2.II	mef(E), mel	=4	S	=0.12	S	=16	R	<=2	S	bacteremia
AGPU00000000	GA47388	2006	19A	4026	156	GA EIP	blood	Mega-2.II	mef(E), mel	=4	S	=0.12	S	=16	R	<=2	S	bacteremia
AGOK00000000	GA49447	2006	19A	4176	single	GA EIP	blood	Mega-2.II	mef(E), mel	=4	S	=0.12	S	=16	R	<=2	S	pneumonia
AIKZ00000000	GA47461	2006	35B	558	558	GA EIP	blood	Mega-2.II	mef(E), mel	=4	S	=0.06	S	=8	R	<=2	S	otitis
ALCP00000000	GA56113	2008	09V	156	156	GA EIP	blood	Mega-2.II	mef(E), mel	=4	S	=0.12	S	=16	R	<=2	S	pneumonia
AGQA00000000	GA54644	2008	19A	156	156	GA EIP	blood	Mega-2.II	mef(E), mel	=4	S	=0.12	S	=16	R	<=2	S	pneumonia
ALCN00000000	GA54354	2008	23A	338	156	GA EIP	CSF	Mega-2.II	mef(E), mel	=4	S	=0.12	S	>32	R	<=2	S	bacteremia
ALCO01000002	GA56348	2009	22F	433	433	GA EIP	blood	Mega-2.II	mef(E), mel	<=2	S	=0.06	S	=16	R	<=2	S	bacteremia
ALCL01000001	GA60190	2010	06C	1292	1379	GA EIP	blood	Mega-2.II	mef(E), mel	=4	S	=0.06	S	=4	R	<=2	S	pneumonia
ALCU00000000	GA62331	2011	23A	338	156	GA EIP	blood	Mega-2.II	mef(E), mel	=4	S	=0.12	S	>32	R	<=2	S	otitis
AFAX00000000	GA04375	1995	19F	236	320	GA EIP	carriage	Mega-2.IVa	mef(E), mel	=2	S	<=0.06	S	=8	R	<=0.25	S	bacteremia
AGPE00000000	GA16242	2001	06B	1536	1536	GA EIP	blood	Mega-2.IVa	mef(E), mel	=4	S	=0.12	S	=64	R	<=2	S	pneumonia, fever
AFGA00000000	GA17545	2000	06B	1536slv	1536	GA EIP	CSF	Mega-2.IVc	mef(E), mel	=4	S	=0.12	S	>64	R	<=2	S	pneumonia
AGQB00000000	Netherlands15B-37	1987	15C	199	199	PMEN	CSF	none	none	=0.19	S	0.19	S	0.125	S	=0.25	S	pneumonia
AGQF00000000	NP112	1995	06B	1536	1536	Nourti	carriage	none	none	dd	S	dd	S	dd	S	nd	S	pneumonia
AILG00000000	NP141	1995	07F	191	191	Nourti	carriage	none	none	dd	S	dd	S	dd	S	nd	S	menigitis
AGOH00000000	NP070	1995	23F	37	439	Nourti	carriage	none	none	dd	S	dd	S	dd	S	nd	S	pneumonia
AIKN00000000	GA06083	1996	15B	199slv	199	GA EIP	blood	none	none	=2	S	=0.06	S	<=0.06	S	>16	R	invasive
AGQI00000000	GA07228	1997	03	180	180	GA EIP	blood	none	none	<=2	S	=0.12	S	=1	R	<=0.25	S	bacteremia
AIKO00000000	GA07914	1998	11A	62	62	GA EIP	blood	none	none	=4	S	=0.12	S	=0.12	S	<=1	S	invasive
AIKB00000000	GA13224	1999	07F	1791	single	GA EIP	blood	none	none	<=2	S	=0.12	S	=0.12	S	<=1	S	pneumonia
AGPA00000000	GA13637	1999	18C	3060	113	GA EIP	blood	none	none	<=2	S	=0.12	S	<=0.06	S	<=1	S	pneumonia
AGOV00000000	GA11426	1999	19A	1963	199	GA EIP	blood	none	none	<=2	S	=0.25	S	=0.12	S	<=1	S	bacteremia
AILM00000000	GA13723	1999	19F	43	15	GA EIP	blood	none	none	<=2	S	=0.12	S	=0.12	S	<=1	S	pneumonia
AIJZ00000000	GA13499	1999	19F	236	320	GA EIP	blood	none	none	<=2	S	=0.25	S	=0.12	S	<=1	S	bacteremia
AGNU00000000	GA11184	1999	19F	649	199	GA EIP	blood	none	none	<=2	S	=0.12	S	=0.12	S	<=1	S	invasive
AGPB00000000	GA13856	1999	33F	636	100	GA EIP	blood	none	none	<=2	S	<=0.06	S	<=0.06	S	<=1	S	bacteremia
AIKQ00000000	GA14688	2000	23F	2745	single	GA EIP	blood	none	none	<=2	S	=0.12	S	<=0.06	S	<=2	S	bacteremia
AGPJ00000000	GA17971	2001	06A	1175	single	GA EIP	blood	none	none	<=2	S	=0.12	S	=0.06	S	<=2	S	bacteremia
AIJX00000000	GA40183	2002	19A	1341	199	GA EIP	blood	none	none	=4	S	=0.25	S	=0.12	S	<=2	S	bacteremia
AIKA00000000	GA40410	2003	19A	1963	15	GA EIP	blood	none	none	=4	S	=0.12	S	=0.12	S	<=2	S	bacteremia
AGQK00000000	GA19690	2004	03	180	180	GA EIP	blood	none	none	=4	S	>2	R	>32	R	>8	R	bacteremia
AGNW00000000	4027-06	2005	19A	2344	199	EIP	blood	none	none	=2	S	dd	S	=0.06	S	=2	S	pneumonia
AGNX00000000	6735-05	2005	19A	2344	199	EIP	PE	none	none	=2	S	dd	S	=0.03	S	=2	S	nd
AGPQ00000000	GA43380	2005	19A	2348	single	GA EIP	blood	none	none	<=2	S	=0.06	S	=0.06	S	<=2	S	pneumonia
AGOF00000000	6901-05	2005	19A	2381	199	EIP	blood	none	none	=2	S	dd	S	=0.03	S	=2	S	invasive
AGON00000000	6963-05	2005	19A	2392	199	EIP	blood	none	none	dd	S	dd	S	dd	S	nd	nd	invasive
AGOM00000000	5787-06	2005	19A	2542	199	EIP	blood	none	none	=4	S	dd	S	=0.06	S	=2	S	bacteremia without focus
AGOB00000000	GA43265	2005	19A	2584	199	GA EIP	blood	none	none	<=2	S	=0.06	S	<=0.03	S	<=2	S	bacteremia
AFGR00000000	GA47901	2006	01	304	306	GA EIP	blood	none	none	=4	S	=0.06	S	=0.06	S	<=2	S	pneumonia, septic shock
AGPR00000000	GA47283	2006	07F	191	191	GA EIP	blood	none	none	<=2	S	=0.12	S	=0.06	S	<=2	S	pneumonia
AGPV00000000	GA47439	2006	07F	1176	218	GA EIP	blood	none	none	=4	S	=0.06	S	=0.06	S	<=2	S	pneumonia
AGPS00000000	GA47360	2006	19A	695	66	GA EIP	blood	none	none	=4	S	=0.12	S	=0.06	S	<=2	S	pneumonia
AGPY00000000	GA47976	2006	19F	43	15	GA EIP	blood	none	none	<=2	S	<=0.03	S	<=0.03	S	<=2	S	pneumonia
AGPT00000000	GA47373	2006	19F	654	251	GA EIP	blood	none	none	=4	S	=0.12	S	=0.12	S	<=2	S	pneumonia
ALCR01000002	GA60080	2010	06C	1092	66	GA EIP	blood	ribosomal mutations	none	=4	S	>2	R	>32	R	<=2	S	pneumonia
AILI00000000	England14-9	1993	14	9	15	PMEN	nd	Tn1207	mef(A), msr(D)	=2	S	dd	S	=32	R	<1	S	invasive
AGOS00000000	NP170	1995	23F	81	81	Nourti	carriage	Tn2009	mef(E), mel,tet(M), cat	dd	R	dd	S	nd	R	nd	R	pneumonia
AILL01000001	GA05245	1995	23F	242	242	GA EIP	blood	Tn2009	mef(E), mel, tet(M)	=4	S	<=0.06	S	=4	R	=32	R	bacteremia
AILK00000000	GA08825	1998	19F	651	320	GA EIP	blood	Tn2009	mef(E), mel, tet(M)	<=2	S	=0.12	S	=4	R	=16	R	bacteremia
AGOZ00000000	GA13494	1999	14	656	156	GA EIP	blood	Tn2009	mef(E), mel,tet(M), cat	=16	R	=0.12	S	=16	R	>8	R	bacteremia
AGOW00000000	GA11663	1999	19F	81	81	GA EIP	blood	Tn2009	mef(E), mel,tet(M), cat	=16	R	<=0.06	S	=8	R	>8	R	bacteremia
AIKP00000000	GA13430	1999	19F	634	81	GA EIP	blood	Tn2009	mef(E), mel,tet(M), cat	=16	R	=0.12	S	=8	R	>8	R	bacteremia
AGOY00000000	GA13455	1999	19F	651	320	GA EIP	blood	Tn2009	mef(E), mel, tet(M)	=4	S	=0.25	S	=8	R	>8	R	pneumonia
AGPI00000000	GA17371	2000	19F	8014	320	GA EIP	PE	Tn2009	mef(E), mel, tet(M)	=4	S	=0.25	S	=32	R	>8	R	bacteremia
AGPG00000000	GA17227	2000	23F	242	242	GA EIP	blood	Tn2009	mef(E), mel, tet(M)	<=2	S	=0.12	S	=2	R	>8	R	bacteremia
AILO00000000	GA17719	2001	19F	926	320	GA EIP	blood	Tn2009	mef(E), mel, tet(M)	=4	S	=0.12	S	=16	R	<=2	S	pneumonia
AGPF00000000	GA16833	2002	19F	5053	320	GA EIP	blood	Tn2009	mef(E), mel, tet(M)	<=2	S	=0.12	S	=16	R	>8	R	pneumonia
AGPO00000000	GA41565	2004	19A	81	81	GA EIP	blood	Tn2009	mef(E), mel,tet(M), cat	=8	R	<=0.03	S	=1	R	>8	R	menigitis
AFGD00000000	GA41301	2004	23F	242	242	GA EIP	CSF	Tn2009	mef(E), mel, tet(M)	<=2	S	=0.06	S	=2	R	>8	R	pneumonia
AIKY00000000	GA47210	2006	15B	3280	156	GA EIP	blood	Tn2009	mef(E), mel, tet(M)	=4	S	=0.12	S	=8	R	>8	R	pneumonia
AGOD00000000	GA49138	2006	19F	651	320	GA EIP	blood	Tn2009	mef(E), mel, tet(M)	=4	S	=0.12	S	=8	R	>8	R	pneumonia
AILF00000000	GA49542	2007	09V	3148	156	GA EIP	blood	Tn2009	mef(E), mel, tet(M)	=4	S	=0.12	S	=16	R	>8	R	pneumonia
AIKE00000000	4075-00	1999	19F	635	320	EIP	blood	Tn2010	mef(E), mel, erm(B), tet(M)	=4	S	dd	R	=16	R	=8	R	healthy
AGPD00000000	GA16121	2000	19F	236	320	GA EIP	blood	Tn2010	mef(E), mel, erm(B), tet(M)	<=2	S	>4	R	>64	R	=8	R	bacteremia, fever
AIJV00000000	GA11856	2000	19F	271	320	GA EIP	blood	Tn2010	mef(E), mel, erm(B), tet(M)	=4	S	>4	R	>64	R	<=2	S	pneumonia
AGPC00000000	GA14798	2000	19F	3039	320	GA EIP	blood	Tn2010	mef(E), mel, erm(B), tet(M)	=4	S	>4	R	>64	R	>8	R	fever
AGOO00000000	GA18523	2001	19F	2476	320	GA EIP	blood	Tn2010	mef(E), mel, erm(B), tet(M)	<=2	S	=0.5	I	>64	R	>8	R	pneumonia
AGPL00000000	GA19451	2003	19F	271	320	GA EIP	blood	Tn2010	mef(E), mel, erm(B), tet(M)	=4	S	>4	R	>64	R	>8	R	pneumonia
AIKC00000000	GA19923	2004	19A	320	320	GA EIP	blood	Tn2010	mef(E), mel, erm(B), tet(M)	<=2	S	>2	R	>32	R	>8	R	bacteremia
AIJT00000000	7533-05	2005	19A	320	320	EIP	blood	Tn2010	mef(E), mel, erm(B), tet(M)	=4	S	dd	R	=32	R	=8	R	healthy
AGNY00000000	GA44288	2005	19A	320	320	GA EIP	CSF	Tn2010	mef(E), mel, erm(B), tet(M)	=4	S	>2	R	>32	R	>8	R	pneumonia
AIJY00000000	8190-05	2005	19A	2347	320	EIP	blood	Tn2010	mef(E), mel, erm(B), tet(M)	=4	S	dd	R	=32	R	=8	R	otitis media
AIKD00000000	7879-04	2005	19A	2383	320	EIP	blood	Tn2010	mef(E), mel, erm(B), tet(M)	dd	S	dd	R	nd	R	nd	R	bacteremia
AGQE00000000	5185-06	2005	19A	2393	320	EIP	blood	Tn2010	mef(E), mel, erm(B), tet(M)	=4	S	dd	R	=32	R	=8	R	healthy
AGOG00000000	7286-06	2005	19A	2514	320	EIP	blood	Tn2010	mef(E), mel, erm(B), tet(M)	=4	S	dd	R	=32	R	=8	R	healthy
AIJU00000000	5652-06	2005	19A	2588	320	EIP	blood	Tn2010	mef(E), mel, erm(B), tet(M)	=4	S	dd	R	=32	R	=8	R	healthy
AGPW00000000	GA47688	2006	19A	320	320	GA EIP	blood	Tn2010	mef(E), mel, erm(B), tet(M)	=8	R	>2	R	>32	R	>8	R	pneumonia
AGPX00000000	GA47778	2006	19A	320	320	GA EIP	blood	Tn2010	mef(E), mel, erm(B), tet(M)	=4	S	>2	R	>32	R	>8	R	pneumonia, pancreatitis
AILC00000000	GA47628	2006	19F	236	320	GA EIP	joint	Tn2010	mef(E), mel, erm(B), tet(M)	=4	S	>2	R	>32	R	>8	R	pneumonia
AGNZ00000000	GA47281	2006	19F	3039	320	GA EIP	CSF	Tn2010	mef(E), mel, erm(B), tet(M)	=4	S	>2	R	>32	R	>8	R	bacteremia
AIKF00000000	EU-NP02	2009	19A	1451	320	Jain	carriage	Tn2010	mef(E), mel, erm(B), tet(M)	S	S	>2	R	>32	R	>8	R	invasive
ALCM00000000	GA58771	2010	19A	320	320	GA EIP	blood	Tn2010	mef(E), mel, erm(B), tet(M)	=4	S	>2	R	>32	R	>8	R	menigitis
AILB00000000	GA47597	2006	03	180	180	GA EIP	blood	Tn3872	erm(B), tet(M), cat(pC194)	>8	R	>2	R	>32	R	>8	R	pneumonia, septic shock
AGNV00000000	GA47502	2006	19A	1374	single	GA EIP	blood	Tn3872	erm(B), tet(M), cat(pC194)	=8	R	>2	R	>32	R	>8	R	pneumonia
AGOU00000000	GA11304	1999	06A	90	156	GA EIP	blood	Tn6002	erm(B), tet(M), cat(pC194)	=16	R	>2	R	>16	R	>8	R	pneumonia
AIKS00000000	GA19101	2002	03	180	180	GA EIP	blood	Tn6002	erm(B), tet(M), cat(pC194)	=16	R	=0.5	I	=2	R	>8	R	pneumonia
AIKT00000000	GA40563	2003	04	5872	single	GA EIP	blood	Tn6002	erm(B), tet(M), cat(pC194)	=16	R	>4	R	=64	R	>8	R	cellulitis
AGOP00000000	GA44194	2005	19A	2543	63	GA EIP	blood	Tn6002	erm(B), tet(M)	=4	S	>2	R	>32	R	>8	R	pneumonia
AIKX00000000	GA47179	2006	15A	63	63	GA EIP	blood	Tn6002	erm(B), tet(M)	=4	S	>2	R	>32	R	>8	R	pneumonia
AILQ01000002	GA47794	2006	15A	63	63	GA EIP	blood	Tn6002	erm(B), tet(M)	=4	S	>2	R	>32	R	>8	R	septic arthritis
ALCG00000000	GA52612	2007	15A	5004	63	GA EIP	blood	Tn6002	erm(B), tet(M)	=4	S	>2	R	>32	R	>8	R	pneumonia
ALCV00000000	GA60132	2010	06C	1390	1390	GA EIP	blood	Tn6002	erm(B), tet(M)	=4	S	>2	R	>32	R	>8	R	pneumonia
ALCX00000000	GA58981	2010	22F	433	433	GA EIP	blood	Tn6002	erm(B), tet(M)	=4	S	>2	R	>32	R	>8	R	pneumonia
a Collection, Isolates were provided by the following agencies: GEIP, EIP, Sharma, PMEN, Pneumococcal Molecular Epidemiology Network
b MRME, Macrolide Resistance Encoding Mobile Element
C MIC, Minimum inhibitory concentration.
d S/I/R, Sensitive/Intermediate/Resistant
