# Supplementary material for: Composite mobile genetic elements disseminating macrolide resistance in Streptococcus pneumoniae
Source: Front Microbiol. 2015 Feb 9;6:26. doi: 10.3389/fmicb.2015.00026 (PMC4321634; doi:10.3389/fmicb.2015.00026)
Supplement: Supplementary file 1 [file DataSheet1.ZIP › Supplementary Material/Table S2.XLSX]

## Sheet: Mega
Isolate							Insertion site c	erythromycin		clindamycin		tetracycline
Name	Year	Serotype		CC a	Sequence name	Size (bp)		MIC	S/I/R	MIC	S/I/R	MIC	S/I/R
3063-00	1999	19F	652	320	3063-00/Mega-2.II	5412	SP_0180	=4	R	dd	S	=1	S
4075-00	1999	19F	635	320	4075-00/Mega-1.V	5511	Tn916 orf6	=16	R	dd	R	=8	R
5185-06	2005	19A	2393	320	5185-06/Mega-1.V	5511	Tn916 orf6	=32	R	dd	R	=8	R
5652-06	2005	19A	2588	320	5652-06/Mega-1.V	5511	Tn916 orf6	=32	R	dd	R	=8	R
7286-06	2005	19A	2514	320	7286-06/Mega-1.V	5511	Tn916 orf6	=32	R	dd	R	=8	R
7533-05	2005	19A	320	320	7533-05/Mega-1.V	5511	Tn916 orf6	=32	R	dd	R	=8	R
7879-04	2005	19A	2383	320	7879-04/Mega-1.V	5511	Tn916 orf6	dd	R	dd	R	dd	R
8190-05	2005	19A	2347	320	8190-05/Mega-1.V	5511	Tn916 orf6	=32	R	dd	R	=8	R
EU-NP02	2009	19A	695	320	EU-NP02/Mega-1.V	5511	SP_0103	>32	R	>2	R	>8	R
EU-NP03	2009	33F	1451	100	EU-NP03/Mega-1.IVb	5511	SP_1029	=4	R	=0.06	S	<=2	S
EU-NP04	2009	06C	2705	1379	EU-NP04/Mega-1.II	5511	SP_0180	=4	R	=0.06	S	<=2	S
EU-NP05	2009	15C	1292	199	EU-NP05/Mega-1.III	5511	SP_0103	=8	R	=0.06	S	<=2	S
GA13338	1999	14	199	15	GA13338/Mega-2.II	5412	SP_0180	>16	R	=0.12	S	<=1	S
GA41688	2004	14	13	15	GA41688/Mega-2.II	5412	SP_0180	=32	R	=0.12	S	<=2	S
GA58581	2010	14	13	15	GA58581/Mega-2.II	5412	SP_0180	=8	R	=0.06	S	<=2	S
GA47562	2006	11A	62	62	GA47562/Mega-2.II	5412	SP_0180	=8	R	=0.12	S	<=2	S
GA47760	2006	11A	62	62	GA47760/Mega-1.III	5412	SP_0103	=16	R	=0.06	S	<=2	S
GA41565	2004	19A	81	81	GA41565/Mega-1.V	5511	Tn916 orf6	=1	R	<=0.03	S	>8	R
GA11663	1999	19F	81	81	GA11663/Mega-1.V	5511	Tn916 orf6	=8	R	<=0.06	S	>8	R
GA13430	1999	19F	634	81	GA13430/Mega-1.V	5511	Tn916 orf6	=8	R	=0.12	S	>8	R
NP170	1995	23F	81	81	NP170/Mega-1.V	5511	Tn916 orf6	dd	R	dd	S	nd	R
GA44378	2005	23F	81	81	GA44378/Mega-1.III	5511	SP_0103	=8	R	=0.06	S	>8	R
GA41317	2004	33F	2705	100	GA41317/Mega-1.IVb	5511	SP_1029	=4	R	=0.12	S	<=2	S
GA49194	2006	33F	2705	100	GA49194/Mega-1.IVb	5412	SP_1029	=8	R	=0.12	S	<=2	S
GA02254	1994	14	124	156	GA02254/Mega-1.novel	5511	novel	=4	R	dd	S	<=0.25	S
GA13494	1999	14	656	156	GA13494/Mega-1.V	5511	Tn916 orf6	=16	R	=0.12	S	>8	R
GA41538	2004	06A	384	156	GA41538/Mega-2.II	5412	SP_0180	=4	R	=0.06	S	<=2	S
GA02506	1994	06B	384	156	GA02506/Mega-2.II	5412	SP_0180	=4	R	dd	S	=16	R
GA04216	1995	06B	2150	156	GA04216/Mega-2.II	5412	SP_0180	=4	R	<=0.06	S	=1	S
GA05248	1995	06B	384	156	GA05248/Mega-2.II	5412	SP_0180	=4	R	<=0.06	S	=1	S
GA05578	1996	06B	2150	156	GA05578/Mega-2.II	5412	SP_0180	=4	R	<=0.06	S	=0.5	S
GA16531	2001	06B	146	156	GA16531/Mega-2.II	5412	SP_0180	=8	R	=0.12	S	<=2	S
GA08780	1997	09V	156	156	GA08780/Mega-2.II	5412	SP_0180	=16	R	=0.12	S	<=0.25	S
GA17301	2000	09V	156	156	GA17301/Mega-1.III	5511	SP_0103	=8	R	<=0.06	S	<=2	S
GA17570	2001	09V	156	156	GA17570/Mega-1.III	5511	SP_0103	=8	R	=0.12	S	<=2	S
GA49542	2007	09V	3148	156	GA49542/Mega-1.V	5511	Tn916 orf6	=16	R	=0.12	S	>8	R
GA56113	2008	09V	156	156	GA56113/Mega-2.II	5412	SP_0180	=16	R	=0.12	S	<=2	S
GA47210	2006	15B	3280	156	GA47210/Mega-1.V	5511	Tn916 orf6	=8	R	=0.12	S	>8	R
GA19998	2004	19A	156	156	GA19998/Mega-2.II	5412	SP_0180	=16	R	=0.25	S	<=2	S
GA43257	2005	19A	156	156	GA43257/Mega-2.II	5412	SP_0180	=4	R	=0.06	S	<=2	S
GA44511	2005	19A	4464	156	GA44511/Mega-2.II	5412	SP_0180	=4	R	=0.06	S	<=2	S
GA47388	2006	19A	4026	156	GA47388/Mega-2.II	5412	SP_0180	=16	R	=0.12	S	<=2	S
GA54644	2008	19A	156	156	GA54644/Mega-2.II	5412	SP_0180	=16	R	=0.12	S	<=2	S
GA54354	2008	23A	338	156	GA54354/Mega-2.II	5412	SP_0180	>32	R	=0.12	S	<=2	S
GA62331	2011	23A	338	156	GA62331/Mega-2.II	5412	SP_0180	>32	R	=0.12	S	<=2	S
GA40028	2002	07A	191	191	GA40028/Mega-2.II	5412	SP_0180	=16	R	=0.25	S	<=2	S
GA47522	2006	15C	199	199	GA47522/Mega-1.III	5412	SP_0103	=16	R	=0.12	S	>8	R
GA04175	1994	19A	199	199	GA04175/Mega-1.III	5511	SP_0103	=4	R	<=0.06	S	=0.5	S
GA04672	1995	19A	199	199	GA04672/Mega-1.III	5511	SP_0103	=8	R	<=0.06	S	=0.5	S
GA17457	2000	19A	199	199	GA17457/Mega-1.I	5511	SP_1598	=32	R	=0.25	S	<=2	S
GA41277	2004	19A	199	199	GA41277/Mega-1.III	5511	SP_0103	=4	R	=0.06	S	<=2	S
GA44500	2005	19A	2269	199	GA44500/Mega-1.III	5511	SP_0103	=16	R	=0.12	S	<=2	S
GA05245	1995	23F	242	242	GA05245/Mega-1.V	5511	Tn916 orf6	=4	R	<=0.06	S	=32	R
GA17227	2000	23F	242	242	GA17227/Mega-1.V	5511	Tn916 orf6	=2	R	=0.12	S	>8	R
GA41301	2004	23F	242	242	GA41301/Mega-1.V	5511	Tn916 orf6	=2	R	=0.06	S	>8	R
GA19923	2004	19A	320	320	GA19923/Mega-1.V	5511	Tn916 orf6	>32	R	>2	R	>8	R
GA44288	2005	19A	320	320	GA44288/Mega-1.V	5511	Tn916 orf6	>32	R	>2	R	>8	R
GA47688	2006	19A	320	320	GA47688/Mega-1.V	5511	Tn916 orf6	>32	R	>2	R	>8	R
GA47778	2006	19A	320	320	GA47778/Mega-1.V	5511	Tn916 orf6	>32	R	>2	R	>8	R
GA58771	2010	19A	320	320	GA58771/Mega-1.V	5511	Tn916 orf6	>32	R	>2	R	>8	R
GA04375	1995	19F	236	320	GA04375/Mega-2.IVa	5412	SP_1029	=8	R	<=0.06	S	<=0.25	S
GA08825	1998	19F	651	320	GA08825/Mega-1.V	5511	Tn916 orf6	=4	R	=0.12	S	=16	R
GA13455	1999	19F	651	320	GA13455/Mega-1.V	5511	Tn916 orf6	=8	R	=0.25	S	>8	R
GA11856	2000	19F	271	320	GA11856/Mega-1.V	5511	Tn916 orf6	>64	R	>4	R	<=2	S
GA14798	2000	19F	3039	320	GA14798/Mega-1.V	5511	Tn916 orf6	>64	R	>4	R	>8	R
GA16121	2000	19F	236	320	GA16121/Mega-1.V	5511	Tn916 orf6	>64	R	>4	R	=8	R
GA17371	2000	19F	8014	320	GA17371/Mega-1.V	5511	Tn916 orf6	=32	R	=0.25	S	>8	R
GA17719	2001	19F	926	320	GA17719/Mega-1.V	5511	Tn916 orf6	=16	R	=0.12	S	<=2	S
GA18523	2001	19F	2476	320	GA18523/Mega-1.V	5511	Tn916 orf6	>64	R	=0.5	I	>8	R
GA16833	2002	19F	5053	320	GA16833/Mega-1.V	5511	Tn916 orf6	=16	R	=0.12	S	>8	R
GA19451	2003	19F	271	320	GA19451/Mega-1.V	5511	Tn916 orf6	>64	R	>4	R	>8	R
GA47281	2006	19F	3039	320	GA47281/Mega-1.V	5511	Tn916 orf6	>32	R	>2	R	>8	R
GA47628	2006	19F	236	320	GA47628/Mega-1.V	5511	Tn916 orf6	>32	R	>2	R	>8	R
GA49138	2006	19F	651	320	GA49138/Mega-1.V	5511	Tn916 orf6	=8	R	=0.12	S	>8	R
GA56348	2009	22F	433	433	GA56348/Mega-2.II	5412	SP_0180	=16	R	=0.06	S	<=2	S
GA44128	2005	23F	37	439	GA44128/Mega-2.II	5412	SP_0180	=8	R	=0.06	S	<=2	S
GA17484	2000	35B	558	558	GA17484/Mega-2.II	5412	SP_0180	=32	R	=0.12	S	<=2	S
GA47461	2006	35B	558	558	GA47461/Mega-2.II	5412	SP_0180	=8	R	=0.06	S	<=2	S
GA47033	2005	06C	4150	1379	GA47033/Mega-1.II	5412	SP_0180	=4	R	=0.06	S	<=2	S
GA52306	2007	06C	3676	1379	GA52306/Mega-1.II	5412	SP_0180	=4	R	=0.06	S	<=2	S
GA60190	2010	06C	1292	1379	GA60190/Mega-1.II	5511	SP_0180	=4	R	=0.06	S	<=2	S
GA17545	2000	06B	1536slv	1536	GA17545/Mega-2.IVc	5412	SP_1029	>64	R	=0.12	S	<=2	S
GA16242	2001	06B	1536	1536	GA16242/Mega-2.IVa	5412	SP_1029	=64	R	=0.12	S	<=2	S
GA02270	1994	06A	1339	2090	GA02270/Mega-2.II	5412	SP_0180	=8	R	dd	S	<=0.25	S
GA02714	1994	06A	376	2090	GA02714/Mega-1.I	5511	SP_1598	=4	R	dd	S	<=0.25	S
NP127	1995	06A	376	2090	NP127/Mega-1.I	5511	SP_1598	dd	R	dd	S	nd	S
Northcarolina6A-23	1997	06A	376	2090	Northcarolina6A-23/Mega-1.I	5511	SP_1598	=4	R	0.19	S	=0.5	S
GA14373	2000	06A	376	2090	GA14373/Mega-1.I	5511	SP_1598	=4	R	=0.12	S	<=2	S
GA17328	2000	06A	376	2090	GA17328/Mega-1.I	5511	SP_1598	2	R	<=0.06	S	<=2	S
GA19077	2002	06A	1296	2090	GA19077/Mega-2.II	5412	SP_0180	=32	R	=0.25	S	<=2	S
GA41437	2004	06A	376	2090	GA41437/Mega-1.I	5511	SP_1598	=1	R	=0.06	S	<=2	S
GA41410	2004	19A	1339slv	2090	GA41410/Mega-2.II	5412	SP_0180	=8	R	<=0.03	S	<=2	S
GA43264	2005	19A	2270	2090	GA43264/Mega-2.II	5412	SP_0180	=8	R	=0.06	S	<=2	S
GA44386	2005	19A	2382	2090	GA44386/Mega-2.II	5412	SP_0180	=8	R	=0.06	S	<=2	S
GA47368	2006	19A	1339	2090	GA47368/Mega-2.II	5412	SP_0180	=32	R	=0.12	S	<=2	S
GA47751	2006	19A	2268	2090	GA47751/Mega-2.II	5412	SP_0180	=16	R	=0.12	S	<=2	S
GA62681	2011	15C	199	199	GA62681/Mega-1.III	5511	SP_0103	=8	R	=0.06	S	<=2	S
GA07643	1998	04	695	246	GA07643/Mega-1.II	5511	SP_0180	>16	R	=0.12	S	<=0.25	S
GA18068	2001	04	695	246	GA18068/Mega-2.II	5412	SP_0180	=32	R	=0.25	S	<=2	S
GA44452	2005	19A	2541	single	GA44452/Mega-2.II	5412	SP_0180	=8	R	<=0.03	S	<=2	S
GA49447	2006	19A	4176	single	GA49447/Mega-2.II	5412	SP_0180	=16	R	=0.12	S	<=2	S
aCC, Clonal complex
bTIGR4 annotation
