# Supplementary material for: Composite mobile genetic elements disseminating macrolide resistance in Streptococcus pneumoniae
Source: Front Microbiol. 2015 Feb 9;6:26. doi: 10.3389/fmicb.2015.00026 (PMC4321634; doi:10.3389/fmicb.2015.00026)
Supplement: Supplementary file 1 [file DataSheet1.ZIP › Supplementary Material/Table S3.XLSX]

## Sheet: Tn916-like
GenBank Access. #	Element	Size (bp)	Strain	Year	Typea	STb	CCc	Sequence name	Gaps	Insertion site	unlinked elements	Resistance genes	ERY		CLI		TET		CHL
													MIC (µg/ml)	S/I/R	MIC (µg/ml)	S/I/R	MIC (µg/ml)	S/I/R	MIC (µg/ml)	S/I/R
AGOL00000000.1	Tn2009	23586	GA49542	2007	09V	3148	156	GA49542_Tn2009	1	SP_1638	null	mef(E), mel, tet(M)	=16	R	=0.12	S	>8	R	=4	S
AIJU00000000.1	Tn2009	23541	GA08825	1998	19F	651	320	GA08825_Tn2009	0	SP_1947	null	mef(E), mel, tet(M)	=4	R	=0.12	S	=16	R	<=2	S
AIKD00000000.1	Tn2009	23561	GA13455	1999	19F	651	320	GA13455_Tn2009	1	SP_1947	null	mef(E), mel, tet(M)	=8	R	=0.25	S	>8	R	=4	S
AGPC00000000.1	Tn2009	23560	GA16833	2002	19F	236slv	320	GA16833_Tn2009	1	SP_1947	null	mef(E), mel, tet(M)	=16	R	=0.12	S	>8	R	<=2	S
AGPD00000000.1	Tn2009	23561	GA17371	2000	19F	237slv	320	GA17371_Tn2009	1	SP_1947	null	mef(E), mel, tet(M)	=32	R	=0.25	S	>8	R	=4	S
AGPL00000000.1	Tn2009	23568	GA17719	2001	19F	926	320	GA17719_Tn2009	1	SP_1947	null	mef(E), mel, tet(M)	=16	R	=0.12	S	<=2	S	=4	S
AGOQ00000000.1	Tn2009	23591	GA49138	2006	19F	651	320	GA49138_Tn2009	1	SP_1947	null	mef(E), mel, tet(M)	=8	R	=0.12	S	>8	R	=4	S
AILC00000000.1	Tn2009	23539	GA05245	1995	23F	242	242	GA05245_Tn2009	1	Tn5252 orf43	null	mef(E), mel, tet(M)	=4	R	<=0.06	S	=32	R	=4	S
AGPO00000000.1	Tn2009	23533	GA17227	2000	23F	242	242	GA17227_Tn2009	0	Tn5252 orf43	null	mef(E), mel, tet(M)	=2	R	=0.12	S	>8	R	<=2	S
AIKP00000000.1	Tn2009	23481	GA41301	2004	23F	242	242	GA41301_Tn2009	1	Tn5252 orf43	null	mef(E), mel, tet(M)	=2	R	=0.06	S	>8	R	<=2	S
AIKF00000000.1	Tn2009	23571	GA47210	2006	15B	3280	156	GA47210_Tn2009	1	Tn5253 orf19	null	mef(E), mel, tet(M)	=8	R	=0.12	S	>8	R	=4	S
AFGD00000000.1	Tn2009	23527	GA13494	1999	14	656	156	GA13494_Tn2009	1	Tn5253 orf9	null	mef(E), mel, tet(M)	=16	R	=0.12	S	>8	R	=16	R
AGNZ00000000.1	Tn2009	23540	GA41565	2004	19A	81	81	GA41565_Tn2009	1	Tn5253 orf9	null	mef(E), mel, tet(M)	=1	R	<=0.03	S	>8	R	=8	R
AILB00000000.1	Tn2009	23545	GA11663	1999	19F	81	81	GA11663_Tn2009	1	Tn5253 orf9	null	mef(E), mel, tet(M)	=8	R	<=0.06	S	>8	R	=16	R
ALCK01000002.1	Tn2009	23571	GA13430	1999	19F	634	81	GA13430_Tn2009	1	Tn5253 orf9	null	mef(E), mel, tet(M)	=8	R	=0.12	S	>8	R	=16	R
AILH00000000.1	Tn2009	23565	NP170	1995	23F	81	81	NP170_Tn2009	1	Tn5253 orf9	null	mef(E), mel, tet(M)	nd	R	nd	S	nd	R	nd	S
AGOY00000000.1	Tn2010	26387	7286_06	2005	19A	2514	320	7286_06_Tn2010	0	SP_1947	null	erm(B), mef(E), mel, tet(M)	=32	R	nd	R	=8	R	=4	S
AGOZ00000000.1	Tn2010	26394	5185-06	2005	19A	2393	320	5185_06_Tn2010	1	SP_1947	null	erm(B), mef(E), mel, tet(M)	=32	R	nd	R	=8	R	=4	S
AGPF00000000.1	Tn2010	26397	5652-06	2005	19A	2588	320	5652_06_Tn2010	1	SP_1947	null	erm(B), mef(E), mel, tet(M)	=32	R	nd	R	=8	R	=4	S
AGPG00000000.1	Tn2010	26393	7533_05	2005	19A	320	320	7533_05_Tn2010	1	SP_1947	null	erm(B), mef(E), mel, tet(M)	=32	R	nd	R	=8	R	=4	S
AIKC00000000.1	Tn2010	26420	7879_04	2005	19A	2383	320	7879_04_Tn2010	1	SP_1947	null	erm(B), mef(E), mel, tet(M)	nd	R	nd	R	nd	R	nd	S
ALCM00000000.1	Tn2010	26345	8190_05	2005	19A	2347	320	8190_05_Tn2010	1	SP_1947	null	erm(B), mef(E), mel, tet(M)	=32	R	nd	R	=8	R	=4	S
AILQ01000002.1	Tn2010	26397	EU-NP02	2009	19A	1451	320	EU_NP02_Tn2010	1	SP_1947	null	erm(B), mef(E), mel, tet(M)	>32	R	>2	R	>8	R	nd	-
ALCG00000000.1	Tn2010	26423	GA19923	2004	19A	320	320	GA19923_Tn2010	1	SP_1947	null	erm(B), mef(E), mel, tet(M)	>32	R	>2	R	>8	R	<=2	S
AIKM01000001.1	Tn2010	26417	GA44288	2005	19A	320	320	GA44288_Tn2010	1	SP_1947	null	erm(B), mef(E), mel, tet(M)	>32	R	>2	R	>8	R	=4	S
AIKT00000000.1	Tn2010	26407	GA47688	2006	19A	320	320	GA47688_Tn2010	1	SP_1947	null	erm(B), mef(E), mel, tet(M)	>32	R	>2	R	>8	R	=8	R
AGOS00000000.1	Tn2010	26395	GA47778	2006	19A	320	320	GA47778_Tn2010	1	SP_1947	null	erm(B), mef(E), mel, tet(M)	>32	R	>2	R	>8	R	=4	S
AGQE00000000.1	Tn2010	26426	GA58771	2010	19A	320	320	GA58771_Tn2010	1	SP_1947	null	erm(B), mef(E), mel, tet(M)	>32	R	>2	R	>8	R	=4	S
AIKE00000000.1	Tn2010	26388	4075-00	1999	19F	635	320	4075_00_Tn2010	0	SP_1947	null	erm(B), mef(E), mel, tet(M)	=16	R	nd	R	=8	R	=4	S
AIJT00000000.1	Tn2010	26423	GA11856	2000	19F	271	320	GA11856_Tn2010	1	SP_1947	null	erm(B), mef(E), mel, tet(M)	>64	R	>4	R	<=2	S	=4	S
AIJY00000000.1	Tn2010	26404	GA14798	2000	19F	3039	320	GA14798_Tn2010	1	SP_1947	null	erm(B), mef(E), mel, tet(M)	>64	R	>4	R	>8	R	=4	S
AIJV00000000.1	Tn2010	26400	GA16121	2000	19F	236	320	GA16121_Tn2010	1	SP_1947	null	erm(B), mef(E), mel, tet(M)	>64	R	>4	R	=8	R	<=2	S
AIKS00000000.1	Tn2010	26364	GA18523	2001	19F	2476	320	GA18523_Tn2010	1	SP_1947	null	erm(B), mef(E), mel, tet(M)	>64	R	=0.5	I	>8	R	<=2	S
AIKX00000000.1	Tn2010	26430	GA19451	2003	19F	271	320	GA19451_Tn2010	1	SP_1947	null	erm(B), mef(E), mel, tet(M)	>64	R	>4	R	>8	R	=4	S
ALCV00000000.1	Tn2010	26397	GA47281	2006	19F	3039	320	GA47281_Tn2010	1	SP_1947	null	erm(B), mef(E), mel, tet(M)	>32	R	>2	R	>8	R	=4	S
AGNV00000000.1	Tn2010	26409	GA47628	2006	19F	236	320	GA47628_Tn2010	1	SP_1947	null	erm(B), mef(E), mel, tet(M)	>32	R	>2	R	>8	R	=4	S
AGOP00000000.1	Tn3872	23136	GA47597	2006	03	180	180	GA47597_Tn3872	1	Tn5253 orf18	null	erm(B), tet(M)	>32	R	>2	R	>8	R	>8	R
AGOO00000000.1	Tn3872	23392	GA47502	2006	19A	1374	singleton	GA47502_Tn3872	1	Tn5253 orf18	null	erm(B), tet(M)	>32	R	>2	R	>8	R	=8	R
AILF00000000.1	Tn6002	20879	GA58981	2010	22F	433	433	GA58981_Tn6002	0	SP_1438	null	erm(B), tet(M)	>32	R	>2	R	>8	R	=4	S
AGOD00000000.1	Tn6002	20923	GA47179	2006	15A	63	63	GA47179_Tn6002	2	SP_1947	null	erm(B), tet(M)	>32	R	>2	R	>8	R	=4	S
AGNY00000000.1	Tn6002	20923	GA52612	2007	15A	5004	63	GA52612_Tn6002	2	SP_1947	null	erm(B), tet(M)	>32	R	>2	R	>8	R	=4	S
AGOW00000000.1	Tn6002	20903	GA47794	2006	15A	63	63	GA47794_Tn6002	0	SP_1947	null	erm(B), tet(M)	>32	R	>2	R	>8	R	=4	S
AILL01000001.1	Tn6002	20891	GA44194	2005	19A	2543	63	GA44194_Tn6002	1	SP_1947	null	erm(B), tet(M)	>32	R	>2	R	>8	R	=4	S
AILO00000000.1	Tn6002	20924	GA19101	2002	03	180	180	GA19101_Tn6002	1	Tn5253 orf43 reverse	null	erm(B), tet(M)	=2	R	=0.5	I	>8	R	=16	R
AIKY00000000.1	Tn6002	20917	GA40563	2003	04	5872	singleton	GA40563_Tn6002	1	Tn5253 orf43 reverse	null	erm(B), tet(M)	=64	R	>4	R	>8	R	=16	R
AGPI00000000.1	Tn6002	20879	GA11304	1999	06A	90	156	GA11304_Tn6002	1	Tn5253 orf43 reverse	null	erm(B), tet(M)	>16	R	>2	R	>8	R	=16	R
AGOG00000000.1	Tn6002	20892	GA60132	2010	06C	1390	63	GA60132_Tn6002	1	Tn5253 orf43 reverse	null	erm(B), tet(M)	>32	R	>2	R	>8	R	=4	S
AILJ00000000.1	Tn916	17871	GA41538	2004	06A	384	156	GA41538_Tn916	0	SP_1937	Mega-2.II	mef(E), mel, tet(M)	=4	R	=0.06	S	<=2	S	<=2	S
AGOU00000000.1	Tn916	17878	GA02506	1994	06B	384	156	GA02506_Tn916	0	SP_1937	Mega-2.II	mef(E), mel, tet(M)	=4	R	nd	S	=16	R	=2	S
AGPX00000000.1	Tn916	17878	GA05248	1995	06B	384	156	GA05248_Tn916	0	SP_1937	Mega-2.II	mef(E), mel, tet(M)	=4	R	<=0.06	S	=1	S	=2	S
AGPW00000000.1	Tn916	17878	GA04216	1995	06B	2150	156	GA04216_Tn916	0	SP_1937	Mega-2.II	mef(E), mel, tet(M)	=4	R	<=0.06	S	=1	S	=2	S
AILK00000000.1	Tn916	17877	GA05578	1996	06B	2150	156	GA05578_Tn916	0	SP_1937	Mega-2.II	mef(E), mel, tet(M)	=4	R	<=0.06	S	=0.5	S	=4	S
ALCX00000000.1	Tn916	18049	GA44378	2005	23F	81	81	GA44378_Tn916	1	Tn5253 orf9	Mega-1.III	mef(E), mel, tet(M)	=8	R	=0.06	S	>8	R	>8	R
aType, serotype
bST, Multilocus sequence type
cCC, Clonal complex
Antibiotic abbreviations, ERY, erythromycin; CLI, clindamycin; CHL, chloramphenicol; TET, tetracycline
